# Supplementary material for: Sora (Porzana carolina) autumn migration habitat use
Source: R Soc Open Sci. 2018 May 16;5(5):171664. doi: 10.1098/rsos.171664 (PMC5990743; doi:10.1098/rsos.171664)
Supplement: Supplementary Table I – Impoundments Surveyed from 2012-2016. [file rsos171664supp1.xlsx]

## Sheet: Sheet1
Property	Year	Region	Wetland Impoundment Name
Nodaway Valley Conservation Area	2012	northwest	Sanctuary (40.093070, -95.047479),
			Ash Grove (40.085344, -95.047671)
	2013		Sanctuary, Ash Grove
	2014-16		Sanctuary, Ash Grove, Rail Marsh (40.100918, -95.052288)
Loess Bluff National Wildlife Refuge	2012		Snow Goose B (40.090428, -95.265754), North Mallard (40.102608, -95.278374), North Pintail (40.090984, -95.271568)
	2013		Snow Goose B, C (40.085930, -95.264500), D (40.081784, -95.264433) & E (40.078820, -95.263299), North Mallard
	2014-16		Snow Goose B & D, MSU 2 (40.104765, -95.237954) and 3 (40.100912, -95.236862)
Fountain Grove Conservation Area	2012	north central	Pool 2 (39.701420, -93.312018), Pool 3 (39.693605, -93.296458), Boardwalk (39.734499, -93.347640)
	2013		Pool 1 (39.707164, -93.330787) & 2, Pool 2 Walk-in (39.692044, -93.313637), Pool 3 Walk-in (39.690647, -93.303875)
	2014-16		Pool 2, Pool 2 Walk-in, Pool 3 Walk-in
Swan Lake National Wildlife Refuge	2012		M4 (39.613125, -93.204565), M5 (39.614682, -93.199878), M10 (39.592252, -93.194279), M11 (39.592024, -93.189795)
	2013		M3 (39.614832, -93.196389), M4, M5, M10, M11, M14 (39.612200, -93.211902)
	2014-16		M10, M11, M13
Ted Shanks Conservation Area	2012	northeast	4a (39.541458, -91.162459), 11a (39.525066, -91.140947), Nose Slough (39.512751, -91.118386)
	2013		Nose Slough
	2014-16		2a (39.545361, -91.161198), 4a, 6a (39.540575, -91.155401), 8a (39.535564, -91.156630)
B.K. Leach Conservation Area	2012		Bittern Basin 1 (39.207272, -90.767368), 2 (39.198068, -90.771326), & 3 9 39.200561, -90.762914), Kings Tract 2 (39.144996, -90.728693) & 6 (39.134015, -90.738947)
	2013		Bittern Basin 1, 2, & 3, Kings Tract 2 & 6
	2014-16		Kings Tract 2, 5 (39.133427, -90.733879), 6, & 9 (39.141516, -90.743086)
Clarence Cannon National Wildlife Refuge	2012		MSU 1 (39.258810, -90.783929), 2 (39.264733, -90.785253) & 7 (39.272534, -90.797022)
	2013		MSU 7
	2014-16		MSU 1, 2, & 12 (39.261315, -90.776206)
Duck Creek Conservation Area	2012	southeast	Unit A 13 (37.060825, -90.118003), 14 (37.061443, -90.123525), 15 (37.054538, -90.122279), 18 (37.056687, -90.129754), 20 (37.060556, -90.128913), & 21 (37.061818, -90.134228), ditch (37.059858, -90.126318)
	2013		Unit A 11 (37.054806, -90.118070), 13, 14, 15, 16 (37.052252, -90.129720), 18, 20, ditch
	2014-16		Unit A 14, 18, 20, 22 (37.057224, -90.137459)
Otter Slough Conservation Area	2012		21 9 36.690744, -90.131168), 25 (36.702304, -90.127952), R3 (36.695699, -90.119714), R4/5 (36.699405, -90.111673), R7 (36.690704, -90.120517), R8 (36.692557, -90.115546), R9 (36.691951, -90.108107)
	2013		21, 25, R4/5, R7
	2014-16		21, 23 (36.696303, -90.130061)
Mingo National Wildlife Refuge	2012		2w (37.013013, -90.127367), 2 (37.004314, -90.122802) & 3 (37.009989, -90.122180)
	2013		2w, 2 & 3
Ten Mile Pond Conservation Area	2014-16		Pool C (36.713699, -89.340489), E (36.706395, -89.335239) and I (36.740863, -89.330972)
