# Supplementary material for: Sora (Porzana carolina) autumn migration habitat use
Source: R Soc Open Sci. 2018 May 16;5(5):171664. doi: 10.1098/rsos.171664 (PMC5990743; doi:10.1098/rsos.171664)
Supplement: Supplementary Table II. Summary of available habitat mean, minimum and maximum values across and by year for wetland impoundments in Missouri, USA surveyed for Sora (Porzana carolina) from 2012-2016 [file rsos171664supp2.xlsx]

## Sheet: tableII
Variable	Year	Mean Available	SD Available	Min Available	Max Available	Mean Sora Selected	SD Sora Selected	Min Sora Selected	Max Sora Selected
annual	2012	29	24.2	0	85	34.2	27.9	0	95
annual	2013	17.8	17.8	0	65	21.7	22.5	0	85
annual	2014	18.2	23.1	0	82.5	24.4	25.9	0	95
annual	2015	53.2	18.8	10	90	70.5	17.5	25	100
annual	2016	43.9	23.1	0	90	49.4	26.8	0	100
annual	all	28.2	19.1	0	75	37	26.6	0	95
averagewater	2012	4.4	6.5	0	25.2	11.1	9.6	0	35.4
averagewater	2013	3	5.2	0	20.3	1.5	3	0	12.2
averagewater	2014	8.7	10.5	0	34.9	19.1	11.7	0	41.8
averagewater	2015	3.8	5.5	0	22	14.9	8.9	0	32.6
averagewater	2016	5.3	8.2	0	22.6	14.1	8.9	0	32
averagewater	all	3.2	5.1	0	18.9	12	9.2	0	32.5
open	2012	15.6	15.5	0	47.5	16	14.4	0	52.5
open	2013	3.5	7.9	0	40	7.3	10.6	0	35
open	2014	12.6	19.3	0	70	5.6	11.4	0	50
open	2015	10.6	17.6	0	60	5.9	8.5	0	32.5
open	2016	9.9	17.5	0	60	4.4	9	0	30
open	all	7.3	12.2	0	47.5	9.7	14.2	0	52.5
perennial	2012	0	0	0	0	0	0	0	0
perennial	2013	0	0	0	0	0	0	0	0
perennial	2014	0	0	0	0	24.4	25.2	0	80
perennial	2015	0.2	1.3	0	7.5	12.1	14.5	0	50
perennial	2016	0	0	0	0	13	20.6	0	85
perennial	all	0	0	0	0	6.2	13.9	0	50
up	2012	13	22.6	0	98.5	8	13.7	0	57.5
up	2013	3.4	9.2	0	40	7.1	12.8	0	50
up	2014	11.8	23.7	0	95	14.8	19.8	0	65
up	2015	9.3	18.6	0	85	1.3	6.3	0	32.5
up	2016	11.8	14.3	0	52.5	12.9	20.8	0	77.5
up	all	5.7	11.6	0	65	7.2	13.6	0	57.5
wood	2012	2.1	5	0	22	1.3	3.6	0	16
wood	2013	1.5	4	0	22.5	1.4	5.5	0	25
wood	2014	0.5	1.3	0	5	0.3	1.2	0	5
wood	2015	4	6.5	0	25	0.7	3	0	15
wood	2016	0.9	2.6	0	10	1	2.2	0	7.5
wood	all	1.3	3.4	0	22	0.9	3.8	0	25
